# Supplementary material for: Glycosylated and Succinylated Macrocyclic Lactones with Amyloid-β-Aggregation-Regulating Activity from a Marine Bacillus sp
Source: Mar Drugs. 2023 Jan 19;21(2):67. doi: 10.3390/md21020067 (PMC9962899; doi:10.3390/md21020067)
Supplement: Supplementary file 1 [file marinedrugs-21-00067-s001.zip]

Archive with 1 entries (1 files):
- marinedrugs-2096202-supplementary.pdf
